# Supplementary material for: Determining Antiradical Capacity of Medicinal Plant Extract Individual Constituents Using Post-Column Reaction Method
Source: Int J Mol Sci. 2024 May 17;25(10):5461. doi: 10.3390/ijms25105461 (PMC11122392; doi:10.3390/ijms25105461)
Supplement: Supplementary file 1 [file ijms-25-05461-s001.zip]

Archive with 1 entries (1 files):
- ijms-2901968-supplementary.pdf
